# Supplementary material for: Targeting the Tumor Microenvironment through mTOR Inhibition and Chemotherapy as Induction Therapy for Locally Advanced Head and Neck Squamous Cell Carcinoma: The CAPRA Study
Source: Cancers (Basel). 2022 Sep 17;14(18):4509. doi: 10.3390/cancers14184509 (PMC9496893; doi:10.3390/cancers14184509)
Supplement: Supplementary file 1 [file cancers-14-04509-s001.zip]

Archive with 1 entries (1 files):
- cancers-1880622-supplementary.pdf
